# Supplementary material for: A Combined Multi-Cohort Approach Reveals Novel and Known Genome-Wide Selection Signatures for Wool Traits in Merino and Merino-Derived Sheep Breeds
Source: Front Genet. 2019 Oct 25;10:1025. doi: 10.3389/fgene.2019.01025 (PMC6824410; doi:10.3389/fgene.2019.01025)
Supplement: Table S1 — Sheep breeds considered throughout this study. N, number of genotyped animals. [file Table_1.xlsx]

## Sheet: Table_S1
	Population type	Population	N	Reference
	Merino and Merino-derived	Australian Merino	46	Kijas et al., 2012
		Spanish Merino	13	Ciani et al., 2015
		Gentile di Puglia	24	Ciani et al., 2015
		Sopravissana	24	Ciani et al., 2015
		Merinizzata	20	Ciani et al., 2015
		Chinese Merino	23	Kijas et al., 2012
		Rambouillet	102	Kijas et al., 2012
	non-Merino	Churra	118	Kijas et al., 2012
		Ojalada	24	Kijas et al., 2012
		Bergamasca	24	Ciani et al., 2013
		Appenninica	24	Ciani et al., 2015
		Tibetan	37	Kijas et al., 2012
		Total	479
