# Supplementary material for: A Combined Multi-Cohort Approach Reveals Novel and Known Genome-Wide Selection Signatures for Wool Traits in Merino and Merino-Derived Sheep Breeds
Source: Front Genet. 2019 Oct 25;10:1025. doi: 10.3389/fgene.2019.01025 (PMC6824410; doi:10.3389/fgene.2019.01025)
Supplement: Table S2 — Sheep breeds considered in the four different scenarios tested using the “local ancestry” approach. N, number of genotyped animals; α, fraction of global admixture. [file Table_2.xlsx]

## Sheet: Table_S2
	Test hypothesis	Merino				Non-Merino
		Breed A	N	α		Breed B	N	α
	Australian Merino	Gentile di Puglia	24	0.55		Appenninica	24	0.45
	Chinese Merino	Rambouillet	102	0.80		Tibetan	37	0.20
	Sopravissana	Australian Merino	46	0.61		Appenninica	24	0.39
	Spanish Merino	Gentile di Puglia	24	0.54		Appenninica	24	0.46
