# Supplementary material for: A Combined Multi-Cohort Approach Reveals Novel and Known Genome-Wide Selection Signatures for Wool Traits in Merino and Merino-Derived Sheep Breeds
Source: Front Genet. 2019 Oct 25;10:1025. doi: 10.3389/fgene.2019.01025 (PMC6824410; doi:10.3389/fgene.2019.01025)
Supplement: Table S3 — Sheep breeds considered in the nine pair-wise comparisons tested using the “FST-outlier” approach. [file Table_3.xlsx]

## Sheet: Table_S3
	Test hypothesis		Breed A (Merino)	Breed B (non-Merino)
	1		Australian Merino	Churra
	2		Australian Merino	Ojalada
	3		Spanish Merino	Churra
	4		Spanish Merino	Ojalada
	5		Gentile di Puglia	Appenninica
	6		Gentile di Puglia	Bergamasca
	7		Sopravissana	Appenninica
	8		Sopravissana	Bergamasca
	9		Chinese Merino	Tibetan
