# Supplementary material for: A Combined Multi-Cohort Approach Reveals Novel and Known Genome-Wide Selection Signatures for Wool Traits in Merino and Merino-Derived Sheep Breeds
Source: Front Genet. 2019 Oct 25;10:1025. doi: 10.3389/fgene.2019.01025 (PMC6824410; doi:10.3389/fgene.2019.01025)
Supplement: Table S4 — Putatively selected regions identified in Australian Merino using the “local ancestry” approach. Merino genome-wide marker average ancestry (MAA) for this tested scenario was 0.87. For each region, the sheep chromosome (OAR), the name and the position, expressed in base pairs (bp), of the start and end SNPs (SNP ID), together with the MAA values representing the Merino fraction for the start and end SNPs, are provided. In bold and italics the region overlapping with ROHs detected within the Australian Merino breed. Highlighted in light yellow, the regions where at least one significant SNP in at least one pair-wise comparison of the “FST-outlier” method involving the corresponding Merino (or Merino-derived) breed was observed (see main text). [file Table_4.xlsx]

## Sheet: Table_S4
	OAR		SNP ID	Position (bp)	MAA
	1	Start	rs426159151	82359582	0.97
		End	rs427231222	109938388	0.97
	1	Start	rs424147980	168058083	0.97
		End	rs420530710	172978065	0.97
	1	Start	rs428034271	172996844	1
		End	rs399744921	185831142	1
	1	Start	rs411327907	185925845	0.97
		End	rs407125975	194724026	0.97
	3	Start	rs410396300	42048523	1
		End	rs410798722	61464934	1
	3	Start	rs428997162	119375433	1
		End	rs403488880	130688448	1
	4	Start	rs416177328	236366	1
		End	rs398531360	54010906	1
	5	Start	rs401026911	15164424	1
		End	rs428907740	20511754	1
	5	Start	rs418698529	26341551	1
		End	rs414589041	56778930	1
	6	Start	rs430221600	15359013	0.95
		End	rs403776962	43095298	0.95
	6	Start	rs408303871	46229699	0.95
		End	rs420377974	56608990	0.95
	6	Start	rs407225797	81985551	0.95
		End	rs419412609	82878462	0.95
	6	Start	rs424070911	90258143	0.95
		End	rs418240995	106997901	0.95
	8	Start	rs401169795	22952185	0.97
		End	rs427690482	48997091	0.97
	9	Start	rs400973885	55845139	0.97
		End	rs405286764	75471746	0.97
	11	Start	rs407201298	30077291	0.95
		End	rs426922211	45745715	0.95
	12	Start	rs416869681	62639656	0.97
		End	rs407280490	67144992	0.97
	13	Start	rs421927509	62007588	1
		End	rs421743434	82928768	1
	14	Start	rs405740814	173039	1
		End	rs409789065	18615310	1
	15	Start	rs398486856	747553	0.97
		End	rs417609233	48071326	0.97
	16	Start	rs429048373	41142879	0.93
		End	rs399764897	49217439	0.93
	17	Start	rs398968259	20314798	0.97
		End	rs413868352	57924266	0.97
	17	Start	rs426900873	62549221	0.97
		End	rs414015395	71582708	0.97
	18	Start	rs416601769	42864163	0.97
		End	rs416850669	51943741	0.97
	19	Start	rs409364012	28430094	0.93
		End	rs412219091	53122560	0.93
	25	Start	rs428681161	18797902	0.95
		End	rs427975136	45193605	0.95
