# Supplementary material for: A Combined Multi-Cohort Approach Reveals Novel and Known Genome-Wide Selection Signatures for Wool Traits in Merino and Merino-Derived Sheep Breeds
Source: Front Genet. 2019 Oct 25;10:1025. doi: 10.3389/fgene.2019.01025 (PMC6824410; doi:10.3389/fgene.2019.01025)
Supplement: Table S5 — Putatively selected regions identified in Chinese Merino using the “local ancestry” approach. Merino genome-wide marker average ancestry (MAA) for this tested scenario was 0.91. For each region, the sheep chromosome (OAR), the name and the position, expressed in base pairs (bp), of the start and end SNPs (SNP ID), together with the MAA values representing the Merino fraction for the start and end SNPs, are provided. Highlighted in light yellow, the regions where at least one significant SNP in at least one pair-wise comparison of the “FST-outlier” method involving the corresponding Merino (or Merino-derived) breed was observed (see main text). [file Table_5.xlsx]

## Sheet: Table_S5
	OAR		SNP ID	Position (bp)	MAA
	1	Start	rs424213585	36801889	1
		End	rs408303010	44344589	1
	1	Start	rs419505610	171245380	1
		End	rs420606996	219445728	1
	2	Start	rs426916567	55925633	1
		End	rs421398466	80419491	1
	2	Start	rs429579075	147613772	1
		End	rs423556339	149218566	1
	3	Start	rs419169311	155992381	1
		End	rs430421335	170596996	1
	3	Start	rs398960835	213281255	1
		End	rs420070278	223879393	1
	5	Start	rs414589041	56778930	0.97
		End	rs415945949	66146282	0.97
	6	Start	rs398723153	9064437	1
		End	rs415862700	15506663	1
	10	Start	rs413707802	28628167	1
		End	rs419547899	49138090	1
	11	Start	rs428866718	12946909	1
		End	rs161017249	17514903	1
	13	Start	rs160614980	67099575	0.97
		End	rs421743434	82928768	0.97
	14	Start	rs403113459	6678882	0.97
		End	rs423800989	12841601	0.97
	14	Start	rs424336211	34998755	0.97
		End	rs399286504	51409161	0.97
	15	Start	rs398486856	747553	0.97
		End	rs410938126	9940540	0.97
	17	Start	rs424790285	47829307	0.95
		End	rs414842263	53915598	0.95
	17	Start	rs398811126	53956798	0.97
		End	rs404437111	54260221	0.97
	17	Start	rs416175412	54360190	1
		End	rs417839338	56884169	1
	17	Start	rs411796585	57083890	0.95
		End	rs400781870	72084885	0.95
	18	Start	rs414805156	33332554	1
		End	rs419197456	46728728	1
	18	Start	rs425748012	52594443	1
		End	rs400436533	59172019	1
	19	Start	rs419333175	31614145	0.97
		End	rs412185520	60327629	0.97
	22	Start	rs406942219	10088771	0.95
		End	rs428027836	20170151	0.95
	22	Start	rs408084003	41201425	0.95
		End	rs193646824	50770794	0.95
	26	Start	rs428214520	165273	1
		End	rs415421007	21509432	1
