# Supplementary material for: A Combined Multi-Cohort Approach Reveals Novel and Known Genome-Wide Selection Signatures for Wool Traits in Merino and Merino-Derived Sheep Breeds
Source: Front Genet. 2019 Oct 25;10:1025. doi: 10.3389/fgene.2019.01025 (PMC6824410; doi:10.3389/fgene.2019.01025)
Supplement: Table S6 — Putatively selected regions identified in Sopravissana using the “local ancestry” approach. Merino genome-wide marker average ancestry (MAA) for this tested scenario was 0.76. For each region, the sheep chromosome (OAR), the name and the position, expressed in base pairs (bp), of the start and end SNPs (SNP ID), together with the MAA values representing the Merino fraction for the start and end SNPs, are provided. Highlighted in light yellow, the regions where at least one significant SNP in at least one pair-wise comparison of the “FST-outlier” method involving the corresponding Merino (or Merino-derived) breed was observed (see main text). [file Table_6.xlsx]

## Sheet: Table_S6
	OAR		SNP ID	Position (bp)	MAA
	3	Start	rs414265117	153530025	1
		End	rs429814053	168373270	1
	4	Start	rs401666626	103371916	0.89
		End	rs406035815	119214427	0.89
	5	Start	rs409779782	34321292	0.89
		End	rs407964514	56019746	0.89
	6	Start	rs414758726	35867099	0.89
		End	rs404119924	48009700	0.89
	12	Start	rs424111528	64771378	0.89
		End	rs400646925	78861071	0.89
	13	Start	rs427888786	21575196	0.87
		End	rs415102177	22517552	0.87
	13	Start	rs398140316	30498944	0.87
		End	rs411994069	42890809	0.87
	14	Start	rs424976195	49536532	0.81
		End	rs160999235	62530470	0.81
	15	Start	rs430560325	24611939	0.87
		End	rs410686010	42463484	0.87
	15	Start	rs416717527	50248407	0.87
		End	rs193641032	53970769	0.87
	16	Start	rs401738722	28050501	0.91
		End	rs424900572	32987534	0.91
	16	Start	rs419085314	41237027	0.91
		End	rs421054947	55127918	0.91
	17	Start	rs419855399	46130137	0.91
		End	rs411845108	58410640	0.91
	18	Start	rs401597794	28792875	0.83
		End	rs424413446	46887248	0.83
	18	Start	rs406594608	52975978	0.83
		End	rs429496080	53466866	0.83
	18	Start	rs430525626	58674462	0.83
		End	rs415998758	68381958	0.83
	26	Start	rs428214520	165273	0.79
		End	rs425019585	43975533	0.79
