# Supplementary material for: A Combined Multi-Cohort Approach Reveals Novel and Known Genome-Wide Selection Signatures for Wool Traits in Merino and Merino-Derived Sheep Breeds
Source: Front Genet. 2019 Oct 25;10:1025. doi: 10.3389/fgene.2019.01025 (PMC6824410; doi:10.3389/fgene.2019.01025)
Supplement: Table S7 — Putatively selected regions identified in Spanish Merino using the “local ancestry” approach. Merino genome-wide marker average ancestry (MAA) for this tested scenario was 0.77. For each region, the sheep chromosome (OAR), the name and the position, expressed in base pairs (bp), of the start and end SNPs (SNP ID), together with the MAA values representing the Merino fraction for the start and end SNPs, are provided. In bold and italics the region overlapping with ROHs detected within the Spanish Merino breed. Highlighted in light yellow, the regions where at least one significant SNP in at least one pair-wise comparison of the “FST-outlier” method involving the corresponding Merino (or Merino-derived) breed was observed (see main text). [file Table_7.xlsx]

## Sheet: Table_S7
	OAR		SNP ID	Position (bp)	MAA
	3	Start	rs405689330	68368445	1
		End	rs420848997	119095233	1
	4	Start	rs425255876	21451336	0.96
		End	rs399211648	54431852	0.96
	4	Start	rs417139162	75322617	0.96
		End	rs416238332	94202241	0.96
	6	Start	rs428557148	30805907	1
		End	rs419155184	46300053	1
	8	Start	rs414271389	68101680	0.96
		End	rs410797186	77192751	0.96
	9	Start	rs402043967	64529675	0.92
		End	rs418163801	77745675	0.92
	11	Start	rs428418751	42495210	0.88
		End	rs429659626	61956862	0.88
	13	Start	rs425529276	37056621	0.92
		End	rs423926422	51905770	0.92
	13	Start	rs160604475	63340057	0.92
		End	rs421743434	82928768	0.92
	14	Start	rs405740814	173039	0.8
		End	rs407274307	22608758	0.8
	14	Start	rs416748117	27253938	0.8
		End	rs411024870	34642569	0.8
	15	Start	rs398442436	19097698	0.96
		End	rs404810360	39888859	0.96
	16	Start	rs403615656	31260763	0.92
		End	rs408523982	54928813	0.92
	17	Start	rs426738329	48474658	0.88
		End	rs414015395	71582708	0.88
	18	Start	rs415215918	42698731	0.88
		End	rs415998758	68381958	0.88
	19	Start	rs426245302	260000	0.84
		End	rs402889158	5043490	0.84
	19	Start	rs408609148	34392185	0.84
		End	rs401206317	44592652	0.84
	19	Start	rs419340186	52486393	0.84
		End	rs412185520	60327629	0.84
	21	Start	rs424411613	22984539	0.84
		End	rs423028625	36687884	0.84
	21	Start	rs420207049	39065158	0.84
		End	rs419793568	49566436	0.84
	25	Start	rs430070096	83221	0.8
		End	rs423291106	1848323	0.8
	25	Start	rs418603592	3089347	0.8
		End	rs427975136	45193605	0.8
