# Supplementary material for: A Combined Multi-Cohort Approach Reveals Novel and Known Genome-Wide Selection Signatures for Wool Traits in Merino and Merino-Derived Sheep Breeds
Source: Front Genet. 2019 Oct 25;10:1025. doi: 10.3389/fgene.2019.01025 (PMC6824410; doi:10.3389/fgene.2019.01025)
Supplement: Table S8 — Results of the analyses performed using the “FST-outlier” approach for the nine pair-wise comparisons between Merino and non-Merino breeds. The sheep chromosome (OAR), the name (SNP ID) and the position, expressed in base pairs (bp), of the significant loci displaying qval < 0.05, and the corresponding FST values, are shown. In bold and italics, loci included within ROH islands detected in the same Merino (or Merino-derived) breed (see main text). Highlighted in light yellow, loci located within putatively selected regions identified, for the corresponding four considered breeds (Australian Merino, Spanish Merino, Sopravissana, Chinese Merino) using the “local ancestry” approach. [file Table_8.xlsx]

## Sheet: Table_S8
Australian Merino vs. Churra						Australian Merino vs. Ojalada						Spanish Merino vs. Churra						Spanish Merino vs. Ojalada						Gentile di Puglia vs. Appenninica						Gentile di Puglia vs. Bergamasca						Sopravissana vs. Appenninica						Sopravissana vs. Bergamasca						Chinese Merino vs. Tibetan
OAR	SNP ID	position	qval	fst		OAR	SNP ID	position	qval	fst		OAR	SNP ID	position	qval	fst		OAR	SNP ID	position	qval	fst		OAR	SNP ID	position	qval	fst		OAR	SNP ID	position	qval	fst		OAR	SNP ID	position	qval	fst		OAR	SNP ID	position	qval	fst		OAR	SNP ID
1	rs419420212	65424121	0.030004	0.15697		1	rs402691012	4148285	0.0094071	0.1343		1	rs418301575	35561412	0.010564	0.16211		1	rs405030854	147458136	0.020112	0.14543		1	rs424767727	21632018	0.031742	0.19445		1	rs428028711	24555805	0.011511	0.2097		1	rs417110652	195387654	0.030988	0.14189		1	rs423789209	41746352	0.04141	0.13414		1	rs401904436
1	rs427105736	71573691	0.025702	0.15857		1	rs419359000	4168640	0.011134	0.13446		1	rs404656348	72319417	0.0024338	0.1753		1	rs422345484	207137228	0.01647	0.12711		1	rs422481064	80351495	0.012486	0.20942		1	rs159634224	103652719	0.023714	0.22608		1	rs413884175	270320192	0.013503	0.14982		1	rs414152944	47170050	0.021744	0.16934		1	rs403023198
1	rs425735568	128834658	0.036339	0.1509		1	rs400783746	76964637	0.044965	0.11579		1	rs400367308	103645621	0.019452	0.16004		2	rs426272889	52463944	0	0.1703		1	rs409726973	108340465	0.0057289	0.22305		1	rs399739722	122069633	0.020215	0.23241		2	rs428436290	146641393	0.026127	0.14518		1	rs428034271	172996844	0.00073348	0.20669		1	rs414098033
1	rs413684041	165895050	0.012553	0.16847		1	rs408416175	138930273	0.031794	0.12388		2	rs422707693	2752833	0.0075237	0.16492		2	rs424459233	102985180	0.022943	0.12457		1	rs418233066	186648768	0.038579	0.21563		1	rs407891571	181020029	0.043609	0.1934		2	rs415864439	155691028	0.0037608	0.16533		1	rs427881773	198227861	0.032762	0.13888		1	rs416595255
1	rs418428358	166516339	0.031846	0.17884		1	rs409208660	172925184	0.011707	0.13702		2	rs415778991	2780975	0.025234	0.1572		2	rs407324195	142262359	0.033788	0.11561		1	rs403264960	186829779	0.025239	0.20705		1	rs408638464	185512327	0.026504	0.20485		2	rs398835893	201720529	0.01818	0.15174		1	rs407799160	198342295	0.0035674	0.16221		1	rs406081660
1	rs404640848	170552726	0.024259	0.16235		1	rs423873067	220603708	0.012384	0.13233		2	rs422566653	51833502	0.035393	0.14716		3	rs423743089	9982365	0.028357	0.13974		1	rs409103399	269434420	0.009541	0.2223		1	rs420408843	191423432	0.020859	0.22883		2	rs417700238	220845129	0.020443	0.16977		2	rs407751534	2732057	0.0030903	0.16145		1	rs416744100
1	rs411327907	185925845	0.011504	0.16808		1	rs411255286	220608857	0.043741	0.12062		2	rs426272889	52463944	0	0.30571		4	rs423446702	58184238	0.02637	0.14027		2	rs416616372	14318967	0.020447	0.1982		1	rs403786137	215181085	0.031531	0.1941		3	rs55627955	151376927	0.0099097	0.15673		2	rs425696339	31675085	0.00056678	0.20635		1	rs427905068
1	rs418308080	230082577	0.016394	0.17217		1	rs423803108	260116034	0.00040008	0.16236		2	rs409342111	52580090	0.00074301	0.20149		4	rs404617090	76680514	0.0078016	0.13234		2	rs419244945	39773611	0.003649	0.22285		2	rs418817921	31787833	0.00083217	0.23607		3	rs422710345	151495102	0.01243	0.15396		2	rs411925199	31742826	0.0026827	0.16613		1	rs415436843
1	rs403177021	235658612	0.016013	0.16432		2	rs425756896	30789524	0.029778	0.12391		2	rs405928970	52894163	0.041902	0.17147		5	rs421751914	15849612	0.00010002	0.16741		2	rs429300833	68292656	0.034671	0.21702		2	rs160181729	32705626	0.025783	0.20011		3	rs408016275	153927239	0.027372	0.14348		2	rs160181729	32705626	0.013685	0.15192		1	rs418433939
2	rs418063911	20982935	0.0097065	0.16916		2	rs430318449	52508876	0.0099764	0.15548		2	rs421398466	80419491	0.031237	0.14907		5	rs401535342	15856951	0.013047	0.12997		2	rs401725600	136852524	0.040877	0.18565		2	rs411096503	34649808	0.033062	0.21814		3	rs414901427	153976304	0.049262	0.13777		2	rs422872224	52980170	0.01724	0.15227		1	rs409103491
2	rs417884145	52203437	0.00061441	0.19005		2	rs411597564	52932897	0.0020004	0.14884		2	rs425137403	92019618	0.027533	0.15727		5	rs413175339	44375888	0.0026339	0.14348		3	rs405497079	39256692	0.0011669	0.27266		2	rs410219174	52770626	0.025089	0.19758		3	rs423370130	154072493	0.0012574	0.17603		2	rs423290845	55221863	0.047575	0.13491		1	rs417306287
2	rs411025267	52231683	0.021903	0.16135		2	rs402513470	60146532	0.018688	0.12883		2	rs414707093	95689756	0.03677	0.14693		6	rs427189848	3563877	0.015203	0.12595		3	rs401213659	129162957	0.039734	0.18424		2	rs411884341	104109704	0.013853	0.23896		3	rs401062963	155842760	0.0045787	0.16768		2	rs419721124	85370078	0.0082746	0.15581		1	rs404344937
2	rs407991055	52308562	0.045887	0.14785		2	rs413360687	77796983	0.0022475	0.14911		3	rs404825156	38175286	0.01173	0.16171		6	rs159938928	3681244	0.0059812	0.13519		3	rs421150235	130244342	0.0027852	0.26088		2	rs412527998	110267094	0.027924	0.19982		3	rs401237377	217065645	0.039473	0.13821		2	rs404129823	126232260	0.022853	0.1492		1	rs429175009
2	rs415110565	52320761	0.042875	0.14923		2	rs400604023	142518703	0.0068377	0.14063		3	rs417644053	38698633	0.00020004	0.19635		6	rs55631813	5882621	0.047594	0.1224		3	rs422710345	151495102	0.034671	0.19364		2	rs424196579	117480881	0.0049138	0.24784		4	rs430338046	23455680	0.0018004	0.17409		2	rs426243719	203797311	0.049146	0.13683		1	rs419262675
2	rs426272889	52463944	0	0.24228		3	rs399014451	21876219	0.025268	0.12599		3	rs407667139	65155028	0.038103	0.14927		6	rs415456283	18363845	0.018969	0.12725		3	rs423370130	154072493	0	0.27688		2	rs404129823	126232260	0.011054	0.21273		4	rs402097813	32693337	0.0050536	0.16221		3	rs422208244	8666298	0.010265	0.15574		1	rs402133776
2	rs430318449	52508876	0.027799	0.1656		3	rs423640662	27832395	0.0011541	0.17045		3	rs411821632	89961947	0.017196	0.15773		6	rs417251198	34187769	0.00053344	0.15193		3	rs410081763	169813339	0.021262	0.19726		2	rs425364402	164817975	0.0024067	0.22062		4	rs398805194	87153327	0.0090818	0.17905		3	rs419381889	26694336	0.0035674	0.16643		1	rs429731482
2	rs420647640	52590783	0.0078375	0.17958		3	rs408794746	34050238	0.0037834	0.15293		3	rs425616833	129520782	0.045577	0.1472		6	rs399818631	38961290	0.0034293	0.16212		3	rs421936742	169988856	0.0025445	0.22851		3	rs419381889	26694336	0.0056938	0.22454		4	rs416238332	94202241	0.010698	0.17936		3	rs399367137	46131654	0.00025522	0.186		1	rs417671218
2	rs399039557	52641567	0.00023641	0.20025		3	rs402459574	128209351	0.047464	0.11366		3	rs414347490	152780552	0.01618	0.18166		6	rs410995927	89954801	0.0052233	0.14089		3	rs429476204	201850031	0.0051422	0.22355		3	rs404411650	27151186	0.0094059	0.22434		4	rs410104088	104554656	0.019318	0.15456		3	rs412076212	87291060	0.00038133	0.18194		1	rs429321187
2	rs414910899	52697077	0.0048743	0.17383		3	rs404147002	142489878	0.00022862	0.1652		3	rs423370130	154072493	0.0016203	0.20752		7	rs403328538	9355112	0.030239	0.12348		3	rs423505176	202487796	0.0083133	0.21226		3	rs405497079	39256692	0.0010595	0.26674		5	rs430123315	54548025	0.021523	0.14706		3	rs423394642	87342212	0.0001704	0.19338		1	rs413103186
2	rs411597564	52932897	0.00073348	0.19118		3	rs398298116	213562255	0	0.18568		3	rs422157406	193558372	0.040621	0.14783		7	rs415417725	95734504	0.00085017	0.14802		3	rs398231484	216225845	0.00053344	0.25065		3	rs412775503	40371695	0.048256	0.18604		6	rs421897959	7892348	0.002546	0.17784		3	rs422899486	100802994	0.00056678	0.18816		2	rs419793953
2	rs430388771	53361158	0.021042	0.15929		4	rs415025521	2067716	0.0035189	0.14769		3	rs399167329	200636965	0.026365	0.15698		8	rs409441685	69980625	0.0043509	0.13895		5	rs422674180	5556263	0.019632	0.2278		3	rs399367137	46131654	0.00050919	0.24054		6	rs417463422	14995741	0.00831	0.15924		3	rs404262979	124623617	0.016164	0.14947		2	rs423060088
2	rs412466759	53422970	0.0024641	0.18071		4	rs408781183	15326815	0.036509	0.11738		3	rs398298116	213562255	0.022848	0.15529		9	rs403521815	56582943	0.024472	0.12216		5	rs409418739	6913055	0.00010002	0.283		3	rs421685883	56828452	0.0020843	0.2546		6	rs409705934	16499180	0.0040133	0.17396		3	rs427947538	146267771	0.00038133	0.18249		2	rs426657985
2	rs424936556	60303381	0.0032326	0.17504		4	rs413509186	53215850	0.032845	0.12299		4	rs403074507	10767915	0.04315	0.16956		9	rs425127807	83125298	0.037237	0.11648		5	rs427140167	35249826	0.0060931	0.24498		3	rs426623733	130825282	0.015263	0.23386		6	rs408468114	33474306	0.029774	0.14177		3	rs405498403	151507613	0.046798	0.13596		2	rs405989353
2	rs420772818	81708472	0.0014892	0.18374		4	rs415959618	65098408	0.041307	0.11839		5	rs421751914	15849612	0.002939	0.17219		10	rs419203432	29392142	0.01144	0.13209		5	rs415127874	51252017	0.042022	0.18552		3	rs399403863	132201617	0.018496	0.21557		6	rs423189705	37536930	0.024875	0.14388		3	rs418425620	153206379	0.00067382	0.17502		2	rs420955438
2	rs401507338	84352992	0.013243	0.17139		4	rs425047857	74610066	0.013727	0.13125		5	rs413427749	29281635	0.040621	0.15784		11	rs412600327	59527270	0.032013	0.11772		5	rs426622598	51284980	0.026139	0.19915		3	rs427298598	142710943	0.0060774	0.21929		6	rs406437105	37756801	0.048266	0.14308		3	rs429917763	153826281	0	0.25481		2	rs422978206
2	rs404309357	107573936	0.042875	0.14732		4	rs404617090	76680514	0.0045471	0.14121		6	rs426192522	35970906	0.0010252	0.18608		12	rs400309388	34699452	0.0066741	0.1387		6	rs420990320	670587	0.010786	0.21313		3	rs419829240	153326505	0.03914	0.18917		6	rs414159218	38137778	0.037059	0.1398		3	rs426111530	153889169	0	0.26867		2	rs426965562
2	rs415543492	107583029	0.028315	0.15694		5	rs413385746	3706363	0.046176	0.1373		6	rs419653967	36747507	0.0018731	0.17973		13	rs400642859	34548357	0.0018404	0.17001		6	rs421709154	26152520	0.0054239	0.22014		3	rs429917763	153826281	0	0.34044		6	rs419754017	40011001	0.00096686	0.20842		3	rs408016275	153927239	0	0.29945		2	rs400151908
2	rs398398761	133755337	0.010441	0.17479		5	rs405549733	60694115	0.034071	0.11934		6	rs55631803	36768153	0.0035007	0.16999		13	rs403860093	48231519	0.010669	0.13119		6	rs411603848	42125318	0.017226	0.20069		3	rs426111530	153889169	0.00093865	0.26944		6	rs416491083	49169085	0.016985	0.14824		3	rs414901427	153976304	0	0.33392		2	rs423351417
2	rs420992119	169437396	0.041377	0.15023		6	rs426124563	5962345	0.0014574	0.17216		6	rs409253587	38634955	0.018347	0.15638		13	rs403181738	60583314	0.039208	0.11642		6	rs416491083	49169085	0.011594	0.21186		3	rs408016275	153927239	0.001827	0.25536		7	rs429754352	89391675	0.038282	0.14111		3	rs423370130	154072493	0	0.37263		2	rs417250066
2	rs415371897	217732180	0.02621	0.15832		6	rs398365542	8600274	0.019453	0.13016		6	rs403641071	110228844	0.0084649	0.16667		13	rs415003205	62747155	0.014034	0.13056		6	rs409974670	49232399	0.0018822	0.23178		3	rs414901427	153976304	0	0.33557		7	rs418837506	96730851	0.033466	0.14091		3	rs417916710	154223123	0.00087335	0.18343		2	rs428485913
3	rs407393886	18338772	0	0.2216		6	rs406202650	14914806	0.010547	0.13577		6	rs402006669	113670308	0.013969	0.18061		13	rs430570568	77831862	0.012167	0.1405		6	rs422441244	105051884	0.0087381	0.21416		3	rs423370130	154072493	0	0.44593		8	rs407334157	16377752	0.028573	0.14141		3	rs159858948	154318689	0	0.26993		2	rs422015594
3	rs408794746	34050238	0.010794	0.18038		6	rs415456283	18363845	0.0017337	0.14692		8	rs399189292	30845321	0.00020004	0.19502		16	rs416928938	52306583	0.01774	0.12702		6	rs420944558	113041620	0.0018822	0.26686		3	rs417916710	154223123	0.014311	0.22063		9	rs407027007	9440612	0.0043067	0.17236		3	rs420187238	199437358	0.039836	0.15471		2	rs417176780
3	rs429633824	49356545	0.018676	0.16291		7	rs418345451	80702266	0.013044	0.13909		8	rs413703145	32783446	0.046743	0.14496		16	rs422039432	56093677	0.0088633	0.13303		7	rs400712557	76378996	0.015131	0.21357		3	rs159858948	154318689	0	0.35509		10	rs401979890	29413536	0	0.23393		3	rs424531992	202560012	0	0.19931		2	rs409049302
3	rs159828110	125502661	0.03847	0.15084		8	rs418660966	16992262	0.0052631	0.14251		8	rs414029956	37176344	0.015107	0.15924		18	rs411241476	7111540	0.021444	0.12551		7	rs416024565	77140456	0.02797	0.19414		3	rs422514877	156740983	0.00034007	0.2481		10	rs424871667	29479711	0	0.33815		3	rs425055385	209168126	0.011054	0.18123		2	rs427712198
3	rs425616833	129520782	0.00049241	0.18889		8	rs411663613	25641108	0.005885	0.14459		8	rs406645931	78397597	0.033997	0.14708		20	rs401893573	11743702	0.0098162	0.13212		7	rs414432502	85188980	0.0072064	0.24511		3	rs400055976	208602348	0.030022	0.2037		10	rs399348601	29489616	0.0021604	0.1699		3	rs402203260	212342725	0.0016126	0.19925		2	rs416152364
3	rs429874171	139397886	0.043625	0.14781		8	rs398312677	80589059	0.015745	0.15065		8	rs422143097	78454673	0.013969	0.16861		23	rs429054581	31468756	0.049885	0.12085		7	rs422269382	87815174	0.0030821	0.22481		3	rs427505213	210868750	0.042731	0.18779		10	rs414794714	29776019	0.00096686	0.18074		4	rs408278728	24727308	0	0.2218		2	rs427303278
3	rs429397306	151743423	0.013243	0.1675		9	rs428343235	15431206	0.0055544	0.13752		10	rs398888529	53204231	0.033997	0.14984		24	rs423783723	3866217	0.04522	0.11762		7	rs418382075	88721418	0.022058	0.20178		4	rs408278728	24727308	0.0052961	0.21862		10	rs414336311	30591945	0.047254	0.16167		4	rs429647859	24745112	0	0.20829		2	rs403403049
3	rs424317497	152670064	0.0045388	0.18156		9	rs423197475	60446048	0.0050367	0.14212		12	rs425817109	34390603	0.024047	0.16354		25	rs417210214	13856112	0.041086	0.11969		8	rs423062328	13206827	0.036583	0.19635		4	rs429647859	24745112	0.0072237	0.21688		11	rs414199811	19624874	0.015741	0.15034		4	rs418938759	24853809	0.010265	0.15604		2	rs419706657
3	rs414347490	152780552	0.011846	0.17874		9	rs401246013	60454467	0.00081683	0.15549		12	rs160784557	44560027	0.049138	0.14518		25	rs417221056	24911360	0.043133	0.11608		8	rs418452365	42601145	0.006475	0.21681		4	rs425986121	27733492	0.013386	0.21115		11	rs408090969	41637161	0.022657	0.14974		4	rs402990379	42852167	0.0055922	0.18167		2	rs423213774
3	rs418425620	153206379	0.020223	0.16444		9	rs412413104	60484100	0.017913	0.13144		12	rs422024083	61033546	0.029811	0.17391		25	rs429814787	25349846	0.035522	0.11608		9	rs421058516	47888355	0.0048555	0.22556		4	rs402990379	42852167	0.011977	0.23783		12	rs409544817	17630585	0.035885	0.14044		4	rs159768561	48510936	0.0062766	0.15537		2	rs427217889
3	rs416115321	154033734	0.014962	0.16575		10	rs410782069	9433268	0.015046	0.13208		13	rs400008579	21624808	0.028681	0.15659								9	rs409731460	90412000	0.019632	0.20194		4	rs429435725	70829088	0.0034978	0.22983		12	rs414500979	20724754	0.00035007	0.19586		4	rs422387421	48607563	0.0025205	0.16514		2	rs55630540
3	rs423370130	154072493	0.0014892	0.18965		10	rs401979890	29413536	0.00022862	0.17088		13	rs425009125	22882452	0.044384	0.14894								10	rs424773719	28659743	0.014512	0.20999		5	rs427733833	22630455	0.023012	0.19813		12	rs429612139	35346646	0.032241	0.13838		4	rs401097721	48649775	0.0011275	0.17252		2	rs413870845
3	rs159858948	154318689	0.010441	0.17771		10	rs424871667	29479711	0	0.21067		13	rs401457425	62707138	0.00043342	0.19071								10	rs401979890	29413536	0	0.28643		5	rs415231263	44269796	0.0045483	0.22199		12	rs428642610	67123761	0.0074798	0.16257		4	rs424182588	49896504	0.020042	0.17044		2	rs403115176
3	rs413097124	156011304	0.037766	0.14947		10	rs415670587	84940859	0.027879	0.12824		13	rs415003205	62747155	0	0.27081								10	rs424871667	29479711	0	0.45991		5	rs412508242	47934476	0.0098059	0.21601		12	rs408150095	67310277	0.042936	0.1393		4	rs406378230	78506034	0.010655	0.16116		2	rs423852078
3	rs421300046	166524151	0.025217	0.15838		10	rs420338134	85276917	0.017111	0.12911		13	rs412828253	65082602	0.020504	0.15867								10	rs399348601	29489616	0.0099552	0.22283		5	rs423668056	47980503	0.010591	0.2155		13	rs399072590	12308710	0.0074798	0.15964		4	rs419108870	85074667	0.029291	0.1394		2	rs422960081
3	rs402856784	173689004	0.0085627	0.17057		11	rs417017413	3484944	0.0042889	0.14627		13	rs424180669	65218625	0.0064836	0.16699								10	rs415997827	29742016	0.00082683	0.27283		5	rs415127874	51252017	0.014793	0.20878		13	rs426410782	14336284	0.011574	0.15529		4	rs423468503	91851060	0.042963	0.13473		2	rs427279671
3	rs407443088	177182081	0.00221	0.18099		11	rs429615855	3550730	0.016424	0.13036		13	rs160622407	74214905	0.049138	0.14755								10	rs414794714	29776019	0	0.33748		5	rs400555334	61740452	0.017942	0.21335		13	rs415003205	62747155	0	0.28685		4	rs416238332	94202241	0.0090755	0.17764		2	rs398338970
3	rs423704431	186040465	0.01531	0.17617		11	rs428026425	24744591	0.048748	0.13528		15	rs403111249	20553914	0.0013336	0.18028								10	rs403305127	77508516	0.022837	0.1989		6	rs417005341	16534277	0.012431	0.23875		13	rs425515340	72862631	0.023779	0.16928		5	rs404985119	37233570	0.045259	0.15579		3	rs423052463
3	rs398298116	213562255	0	0.25426		11	rs162128226	26900095	0.0030006	0.1449		16	rs410108620	34097815	0.0045742	0.17324								10	rs421871020	80103645	0.0068424	0.24534		6	rs409974670	49232399	0.0085684	0.21686		15	rs408786582	1888166	0.0034864	0.17131		5	rs424832865	44438981	0	0.25525		3	rs417852741
3	rs423004023	213710012	0.023302	0.15769		11	rs421467150	40380690	0.026986	0.13254		17	rs55628542	54420771	0.0055386	0.16537								11	rs161050440	28470933	0.0048555	0.22142		6	rs422305477	60591596	0.00061751	0.26812		15	rs409270639	40474652	0.0060774	0.18722		5	rs427299502	44497199	0.026784	0.14427		3	rs423667203
4	rs403074507	10767915	0.019424	0.19318		11	rs419139465	41106554	0.026133	0.12563		19	rs404730996	566456	0.021617	0.15479								11	rs402411249	33339000	0.010365	0.22139		6	rs420944558	113041620	0.019595	0.23209		16	rs407349212	2217731	0.04407	0.1363		5	rs425816257	57897614	0.035049	0.13801		3	rs404647080
4	rs398883655	25069656	0.0097065	0.17395		12	rs419708508	66478002	0.037721	0.12186		26	rs403126777	7007942	0.0093219	0.18753								11	rs404028785	36475969	0.049118	0.18426		6	rs430680934	113289586	0.017942	0.20551		16	rs411192514	30157834	0.041801	0.13797		5	rs399908187	68477988	0.04062	0.13596		3	rs426068618
4	rs429364547	70410833	0.033706	0.15049		12	rs416278113	66888838	0.030782	0.12238														11	rs403642696	50567466	0.04315	0.18348		6	rs422393236	113317713	0.045501	0.19193		17	rs415965500	18863676	0.034669	0.14094		6	rs428228868	6294582	0.0050133	0.16907		3	rs409415747
4	rs412894976	104948064	0.031225	0.15902		13	rs422298455	5518450	0.028803	0.12587														12	rs427597355	29517509	0.024433	0.20244		7	rs413415831	55340598	0.048256	0.19249		17	rs429596847	24348044	0.0055411	0.16556		6	rs403675636	6721644	0.04603	0.15504		3	rs415841207
5	rs402616789	37466210	0.006868	0.18011		13	rs415003205	62747155	0	0.2059														12	rs407100968	45671005	0.001295	0.23944		7	rs400712557	76378996	0	0.3171		18	rs430287507	65204748	0.0029006	0.16278		6	rs425726302	31693929	0.00042433	0.18361		3	rs424081322
5	rs406873201	71148682	0	0.25178		13	rs427749754	73634421	0.038915	0.1227														12	rs162070214	65480130	0.047872	0.19016		7	rs416024565	77140456	0.016891	0.20523		19	rs404730996	566456	0.014538	0.14944		6	rs408468114	33474306	0.00047068	0.17835		3	rs429909921
6	rs426124563	5962345	0.012195	0.17038		14	rs421412061	15502874	0.040092	0.12063														12	rs428642610	67123761	0.045526	0.18463		8	rs416508586	22269997	0.029326	0.19493		19	rs421321877	59059088	0.046226	0.13697		6	rs413062600	37126564	0.0094772	0.15362		3	rs406906276
6	rs159939647	6160852	0.02474	0.15774		14	rs409706618	15602856	0.021858	0.12573														12	rs408150095	67310277	0	0.35488		8	rs416846367	27686718	0.049147	0.18448		22	rs429792485	47506469	0.046226	0.1411		6	rs423189705	37536930	0	0.20823		3	rs400883766
6	rs422067679	89461438	0.022827	0.18705		14	rs428504569	15982370	0.0032483	0.16767														12	rs406017754	68031288	0.009541	0.21763		9	rs428040599	21956766	0.041842	0.18804		24	rs411858615	35564714	0.0015003	0.17331		6	rs427759689	37619726	0.0017443	0.1736		3	rs421503667
6	rs402945297	91488318	0.01427	0.16483		14	rs412530929	18392473	0.014394	0.13237														12	rs398397013	68956392	0.012936	0.23785		9	rs430183225	22347129	0.0064618	0.21435		25	rs424804708	12920767	0.0034864	0.17413		6	rs398710505	38104576	0.00087335	0.17686		3	rs398760440
6	rs420561130	113579312	0.0062483	0.17207		16	rs428325251	29406840	0.0088342	0.13547														13	rs426103055	2140756	0.00091268	0.25386		9	rs405656050	36057235	0.019038	0.20433		25	rs425241859	27800100	0.040638	0.14264		6	rs415284626	38567860	0.02395	0.14696		3	rs411939478
7	rs416088683	50334155	0.0055699	0.20386		16	rs422797938	40508534	0.00058193	0.1606														13	rs415390648	12067474	0.016463	0.23141		9	rs421058516	47888355	0.0076798	0.21856								6	rs412845795	39130260	0.023393	0.152		3	rs411738913
7	rs400992930	52101079	0.016775	0.16275		16	rs401950018	41689450	0.007325	0.13785														13	rs427456387	45397621	0.035629	0.19526		10	rs419203432	29392142	0.0081293	0.21227								6	rs422305477	60591596	0.039044	0.1583		3	rs400784947
7	rs422255777	52113508	0.0071744	0.17361		16	rs413822388	68308428	0.0040425	0.14304														13	rs415409330	45604866	0.0033721	0.22293		10	rs401979890	29413536	0.00023338	0.28461								6	rs423839422	84265046	0.011471	0.15289		3	rs423772951
8	rs418660966	16992262	0.040639	0.14923		17	rs399588879	34554116	0.042495	0.12103														13	rs415003205	62747155	0	0.28996		10	rs424871667	29479711	0	0.44929								7	rs409077483	15991594	0.0047197	0.15961		3	rs414517787
8	rs425909009	30136842	0.026746	0.18583		18	rs406208316	2994720	0.00058193	0.15872														14	rs427996843	1448038	0.013946	0.20948		10	rs415997827	29742016	0.040049	0.19226								8	rs407531424	26955812	0.018356	0.14968		3	rs412311196
8	rs426900187	30374437	0.027276	0.17221		18	rs410221229	3015326	0.0050367	0.14257														15	rs411268723	2344900	0.0042654	0.2241		10	rs414794714	29776019	0	0.33317								8	rs430473442	33214838	0.048343	0.13568		3	rs399246319
8	rs398337304	43482533	0.03705	0.15838		18	rs403066918	3183415	0.020215	0.15243														15	rs55629896	2416558	0.00041827	0.24707		11	rs161042257	26381893	0	0.32987								8	rs408877376	33243005	0.0011275	0.19898		3	rs410790562
9	rs406623957	31333541	0.0017161	0.18097		19	rs402328033	56821053	0.0030006	0.14345														16	rs419944664	3597922	0.032733	0.21611		11	rs411532180	26472401	0.0015727	0.23752								8	rs414217034	46484496	0.049992	0.13158		3	rs405239606
9	rs418595930	41000271	0.01427	0.16564		20	rs415695443	15458569	0.021008	0.12689														16	rs428732223	31496925	0.0011669	0.24381		11	rs161045330	26832830	0.0089936	0.24326								9	rs400715752	30569431	0.035835	0.13601		3	rs409568101
9	rs410285886	50437313	0.039915	0.16264		20	rs410293310	41005284	0.035267	0.14022														16	rs418505807	55495234	0.028891	0.194		11	rs421517362	51177431	0.025089	0.22691								9	rs405656050	36057235	0.00038133	0.18448		3	rs416115321
9	rs430374742	79271660	0.019052	0.16085		20	rs417550825	41499313	0.0024894	0.14654														16	rs408009551	62523191	0.0020874	0.22985		12	rs420924906	29359046	0.030769	0.19603								9	rs406399833	36289544	0.0070634	0.15679		3	rs159869058
10	rs424334045	25195226	0	0.22616		21	rs409844497	23661823	0.0078359	0.13562														17	rs418552282	13986172	0.0014703	0.24135		12	rs417849493	48709065	0.012906	0.21036								9	rs416468667	36326237	0.027386	0.14148		3	rs418081629
10	rs428792081	28047675	0.0035469	0.17603		23	rs417118891	36442218	0.0063638	0.13834														19	rs409839516	504608	0	0.27655		12	rs408150095	67310277	0.034609	0.21913								9	rs398437131	67241520	0.038244	0.15939		3	rs414901236
10	rs408604668	28196574	0.039197	0.15103		23	rs404793465	44251182	0.00040008	0.16462														19	rs404730996	566456	0.00020004	0.25071		13	rs55632175	10577273	0.016348	0.21438								9	rs420978177	78192676	0.015127	0.15429		3	rs161826019
10	rs399763299	28377806	0.0082016	0.17173		24	rs405309838	11518052	0.022685	0.12856														19	rs424406294	607539	0.013406	0.2376		13	rs401457425	62707138	0.021575	0.19616								10	rs415344258	25398591	0.036617	0.15781		3	rs422227725
10	rs412216994	28513204	0.034959	0.15663		25	rs413924207	45160382	0.023512	0.14498														19	rs422715047	1002396	0.04432	0.18272		13	rs415003205	62747155	0	0.35294								10	rs419203432	29392142	0.0011275	0.17198		3	rs407967145
10	rs423650753	28559147	0.015662	0.16868		26	rs403706447	18224079	0.008335	0.13851														19	rs409903854	2052718	0.027055	0.1999		13	rs419819319	64980002	0.0031359	0.24813								10	rs401979890	29413536	0	0.23441		3	rs404340346
10	rs402376537	28607570	0.011504	0.17079		26	rs414890647	18235556	0.024381	0.12557														19	rs425596967	2099751	0.0079254	0.21836		14	rs408711698	46033819	0.0373	0.21457								10	rs424871667	29479711	0	0.34264		3	rs400626390
10	rs414548164	28683865	0.0019604	0.17914																				19	rs413529289	57028945	0.0075576	0.22541		16	rs429036089	8260171	0.0158	0.23462								10	rs404720287	29685665	0.0044231	0.18149		3	rs405442949
10	rs430274109	28717156	0.0089399	0.16981																				19	rs417661171	57720985	0.018039	0.20013		16	rs422431427	31883665	0.038228	0.21514								10	rs414794714	29776019	0.0001308	0.18563		3	rs412648060
10	rs404749440	28723950	0.0010002	0.18217																				20	rs424142810	7096255	0.029801	0.19559		16	rs403804213	35457612	0.00419	0.22051								10	rs414336311	30591945	0.042192	0.1558		3	rs398164593
10	rs160504720	28827436	0.0029673	0.18396																				20	rs398810137	14806172	0.00082683	0.24234		16	rs423570445	57489220	0.00013753	0.25637								10	rs405287418	35966028	0.032038	0.13754		3	rs430242333
10	rs401979890	29413536	0.0038823	0.17674																				20	rs411480836	20516642	0.030744	0.19566		16	rs398213482	70555433	0.035439	0.22207								10	rs411756752	51613519	0.018919	0.14737		3	rs418718108
10	rs414794714	29776019	0.014606	0.16336																				21	rs427301031	8696422	0.00041827	0.27005		17	rs410356461	9593117	0.046436	0.18451								11	rs425611672	25265162	0.016164	0.14633		3	rs428588067
10	rs425118945	51361608	0.00036674	0.19051																				22	rs424071210	3067494	0.047872	0.19054		18	rs405970091	11789755	0.04095	0.2142								11	rs427555933	26294844	0.029935	0.14081		3	rs55628600
11	rs417017413	3484944	0.0055699	0.178																				22	rs408674586	19021066	0.037562	0.21369		18	rs424122039	19330647	0.00023338	0.25421								11	rs161042257	26381893	0	0.22431		3	rs420321314
11	rs413445059	25945463	0.047374	0.14621																				22	rs422316201	19480101	0.011194	0.21262		18	rs399800654	19604095	0.0013074	0.23183								11	rs411532180	26472401	0.0013046	0.181		3	rs415594418
11	rs161041906	26245612	0.045139	0.14863																				22	rs402090350	44214205	0.0022921	0.22884		19	rs421064536	454178	0.023012	0.19732								11	rs418450140	33163141	0.022853	0.14582		4	rs417815721
11	rs410423225	40998611	0.006868	0.17258																				22	rs403881509	46720970	0.00082683	0.2793		19	rs409839516	504608	0	0.28218								11	rs412129728	33560567	0.034277	0.13875		4	rs429496424
12	rs402380393	19798946	0.028876	0.15616																				23	rs409303226	26093300	0.015769	0.21452		19	rs404730996	566456	0.00028427	0.24846								11	rs161061880	34389449	0.0028497	0.19409		4	rs401097721
13	rs418267143	6025613	0.022345	0.16255																				24	rs419707085	25473799	0.0042654	0.22245		19	rs420199079	1161475	0.0027763	0.22207								11	rs421517362	51177431	0.037436	0.15663		4	rs419695088
13	rs401457425	62707138	0	0.25217																				26	rs426445590	19553228	0.023613	0.19838		19	rs409903854	2052718	0.0038452	0.22503								11	rs426217080	55607925	0.030599	0.14078		4	rs426410281
13	rs415003205	62747155	0	0.33281																				26	rs399753520	40729795	0.012033	0.21456		19	rs421693069	45490523	0.00041913	0.24446								12	rs418181796	36202712	0.0041202	0.15763		4	rs424089821
14	rs408406246	434907	0.019815	0.16465																										20	rs402070845	10312677	0.027213	0.19799								12	rs419708508	66478002	0.012784	0.15345		4	rs426824846
14	rs418443666	14160697	0.034959	0.15757																										20	rs403973373	11463227	0.010202	0.21444								13	rs413875532	7122267	0.0012136	0.19866		4	rs402909369
14	rs402620462	20746022	0.013581	0.18101																										20	rs398458487	21697919	0.033842	0.19122								13	rs401457425	62707138	0.00025522	0.19004		5	rs424020320
14	rs408792120	28689202	0.029438	0.1547																										24	rs411904416	1242977	0.036369	0.21108								13	rs415003205	62747155	0	0.38338		5	rs402137167
15	rs408149761	57489735	0.021467	0.17801																										25	rs406881683	9052042	0.044558	0.19246								13	rs419819319	64980002	0	0.24701		5	rs413859944
16	rs410108620	34097815	0.00010002	0.20211																										25	rs413881615	38048644	0.02863	0.19794								13	rs427618598	77209938	0.0055922	0.18525		5	rs423115700
16	rs427134382	50128148	0.046633	0.14928																										26	rs423653138	38857076	0.0072237	0.24639								14	rs408711698	46033819	0.025642	0.16623		5	rs408107228
16	rs399540980	56040590	0.048152	0.14368																										26	rs399753520	40729795	0.032301	0.19588								14	rs414319959	48069674	0.01461	0.15378		5	rs419133591
17	rs409755775	60375888	0.020637	0.16609																										26	rs425278175	42993057	0.00072515	0.23678								15	rs428066473	36942632	0.0020427	0.17469		5	rs428611672
18	rs409225535	36872466	0.007512	0.17472																																						15	rs405416262	72418538	0.018356	0.15315		5	rs423369767
18	rs409433162	46647363	0.030619	0.1548																																						16	rs421496208	14015892	0.026213	0.14546		6	rs402680360
18	rs161206654	53967021	0.02377	0.1566																																						16	rs161135322	14026577	0.027986	0.14393		6	rs421631533
19	rs401023177	19590084	0.017902	0.1667																																						16	rs406192161	27101621	0.021177	0.14748		6	rs414575545
19	rs410668459	26240100	0.0027136	0.17696																																						16	rs422410483	38888439	0	0.20826		6	rs408507073
19	rs421933693	36855633	0.018676	0.19389																																						16	rs412374641	38890901	0	0.20843		6	rs159947433
19	rs402328033	56821053	0	0.23035																																						16	rs400813186	38954043	0	0.20802		6	rs410188472
21	rs412063341	9910353	0.017528	0.1621																																						16	rs402074641	51558659	0.0038172	0.16934		6	rs419653967
22	rs413772033	24361386	0.044383	0.14793																																						16	rs409281688	51595128	0.0086711	0.15497		6	rs159958223
24	rs401805990	25522404	0.035623	0.1623																																						16	rs416466099	65768612	0.0021929	0.17598		6	rs407797739
25	rs412518236	7672039	0.032456	0.15641																																						17	rs399491673	62155059	0.0245	0.14445		6	rs420652979
26	rs428615951	31517393	0.017148	0.1648																																						18	rs422956280	4979411	0.033514	0.1387		6	rs399357984
26	rs408159144	31607778	0.033062	0.15913																																						18	rs408545000	11228767	0.0018945	0.16938		6	rs429070476
26	rs407157895	39816922	0.0059163	0.17339																																						18	rs405970091	11789755	0.043728	0.15618		6	rs416570422
26	rs400720897	40307233	0.0042008	0.18196																																						18	rs424122039	19330647	0.0025205	0.16746		6	rs402497428
																																										19	rs404730996	566456	0.012784	0.15229		6	rs429629365
																																										19	rs420199079	1161475	0.011916	0.15186		6	rs429966346
																																										19	rs409903854	2052718	0.044486	0.13486		6	rs415941073
																																										19	rs404790550	43320193	0.0074709	0.15222		6	rs400027974
																																										19	rs428236494	43429655	0.016707	0.14693		6	rs408485086
																																										19	rs422632077	44498978	0.0016126	0.16823		6	rs419618496
																																										19	rs413654894	44692261	0.014146	0.15662		6	rs398896316
																																										20	rs413379762	37337439	0.0014088	0.1751		6	rs414358982
																																										22	rs412358480	7164829	0.019483	0.14643		7	rs411828386
																																										22	rs412004571	41477103	0.0066585	0.15835		7	rs415141872
																																										23	rs55630642	26243215	0.00061634	0.20705		7	rs410380260
																																										23	rs418485694	26257286	0.020602	0.17059		7	rs428204452
																																										23	rs430647027	33502345	0.031306	0.14466		7	rs421129087
																																										24	rs413957260	2032825	0.013238	0.1745		7	rs426759511
																																										24	rs55627891	33913078	0.025075	0.14379		8	rs419607622
																																										25	rs411753378	7117245	0.0078728	0.18179		8	rs414935130
																																										26	rs429549787	7170450	0.029291	0.1425		8	rs407531424
																																										26	rs424072088	38754756	0.00591	0.16028		8	rs399533458
																																																8	rs407676110
																																																8	rs408606108
																																																8	rs429884541
																																																9	rs402031801
																																																10	rs412216994
																																																10	rs423650753
																																																10	rs402376537
																																																10	rs413264476
																																																10	rs399348601
																																																10	rs425859016
																																																10	rs404720287
																																																10	rs398185852
																																																10	rs429883600
																																																11	rs416704514
																																																11	rs406336699
																																																11	rs421693507
																																																11	rs161042257
																																																11	rs430393786
																																																11	rs410054106
																																																11	rs407176005
																																																11	rs429779796
																																																11	rs417034064
																																																11	rs407234061
																																																11	rs423898780
																																																11	rs429659626
																																																12	rs55632521
																																																12	rs412713354
																																																12	rs399121287
																																																13	rs419293287
																																																13	rs406092486
																																																13	rs399358398
																																																13	rs419112095
																																																13	rs427179471
																																																13	rs415003205
																																																13	rs403106153
																																																13	rs402313952
																																																13	rs408703739
																																																13	rs406904928
																																																13	rs420915466
																																																14	rs415739732
																																																14	rs416538740
																																																14	rs420697939
																																																14	rs404386038
																																																14	rs402132381
																																																14	rs429474108
																																																14	rs408544034
																																																15	rs419299780
																																																15	rs423964119
																																																15	rs426080271
																																																15	rs412427605
																																																15	rs401318480
																																																16	rs407333785
																																																16	rs421195704
																																																16	rs423318077
																																																16	rs420907460
																																																16	rs406133391
																																																16	rs411237353
																																																16	rs428725916
																																																16	rs427262952
																																																16	rs422410483
																																																16	rs412374641
																																																16	rs400813186
																																																16	rs429882514
																																																17	rs406066957
																																																17	rs414338245
																																																17	rs162073597
																																																17	rs399174257
																																																17	rs416384306
																																																17	rs405552742
																																																17	rs418034198
																																																17	rs410412210
																																																18	rs424122039
																																																18	rs411138179
																																																18	rs420222467
																																																18	rs414803549
																																																18	rs427489714
																																																18	rs398509639
																																																18	rs428289927
																																																18	rs403068231
																																																18	rs404480978
																																																18	rs399709478
																																																18	rs411390814
																																																18	rs403564358
																																																19	rs406649886
																																																19	rs400172830
																																																19	rs423290790
																																																19	rs403135487
																																																19	rs420681217
																																																19	rs410591388
																																																19	rs161257826
																																																19	rs409381150
																																																19	rs416211236
																																																19	rs429733311
																																																19	rs412219091
																																																19	rs428200373
																																																20	rs419421464
																																																20	rs401970729
																																																20	rs424030805
																																																20	rs402514070
																																																21	rs419588531
																																																22	rs405547415
																																																22	rs411371787
																																																22	rs429018479
																																																23	rs415286403
																																																23	rs429415990
																																																23	rs422609396
																																																23	rs407911045
																																																23	rs430819214
																																																23	rs412117118
																																																23	rs401784168
																																																23	rs412844061
																																																23	rs398231987
																																																23	rs423001447
																																																23	rs401892874
																																																23	rs407005618
																																																23	rs411958917
																																																23	rs410052719
																																																23	rs400771189
																																																23	rs407214264
																																																23	rs429839231
																																																23	rs161676777
																																																23	rs415435016
																																																23	rs404040744
																																																23	rs427247066
																																																23	rs430368821
																																																24	rs414381575
																																																24	rs405309838
																																																24	rs399665183
																																																24	rs416854070
																																																24	rs408613253
																																																24	rs407537642
																																																24	rs426424595
																																																25	rs407807943
																																																25	rs419901969
																																																25	rs405175222
																																																25	rs408302374
																																																25	rs412308881
																																																25	rs405464085
																																																26	rs418487762
																																																26	rs405074005
																																																26	rs411419685
[truncated: 3 more columns]
