# Supplementary material for: A Combined Multi-Cohort Approach Reveals Novel and Known Genome-Wide Selection Signatures for Wool Traits in Merino and Merino-Derived Sheep Breeds
Source: Front Genet. 2019 Oct 25;10:1025. doi: 10.3389/fgene.2019.01025 (PMC6824410; doi:10.3389/fgene.2019.01025)
Supplement: Table S9 — Gene content of the region on OAR17 detected as putatively selected by “local ancestry” analysis. N., sequential numbers. Gene ID, gene symbol. [file Table_9.xlsx]

## Sheet: Table_S9
	N.	Gene ID	Gene type	Gene name
	1	TRNAC-GCA	gene	tRNA-Cys
	2	LOC105602850	lncRNA
	3	LOC105602853	lncRNA
	4	LOC105602854	pseudo
	5	LOC101120019	gene	60S ribosomal protein L10a-like
	6	LOC105602855	lncRNA
	7	TMEM132B	gene	transmembrane protein 132B
	8	TRNAK-CUU	gene	tRNA-Lys
	9	LOC105602856	lncRNA
	10	AACS	gene	acetoacetyl-CoA synthetase
	11	TRNAD-GUC	gene	tRNA-Asp
	12	TRNAW-CCA	gene	tRNA-Trp
	13	LOC105602857	lncRNA
	14	BRI3BP	gene	BRI3 binding protein
	15	DHX37	gene	DEAH (Asp-Glu-Ala-His) box polypeptide 37
	16	TRNAA-UGC	gene	tRNA-Ala
	17	TRNAD-GUC	gene	tRNA-Asp
	18	TRNAF-GAA	gene	tRNA-Phe
	19	TRNAD-GUC	gene	tRNA-Asp
	20	TRNAA-UGC	gene	tRNA-Ala
	21	UBC	gene	ubiquitin C
	22	SCARB1	gene	scavenger receptor class B, member 1
	23	NCOR2	gene	nuclear receptor corepressor 2
	24	LOC105602860	lncRNA
	25	LOC101115905	gene	filamin-interacting protein FAM101A
	26	LOC106991703	lncRNA
	27	ZNF664	gene	zinc finger protein 664
	28	CCDC92	gene	coiled-coil domain containing 92
	29	DNAH10	gene	dynein, axonemal, heavy chain 10
	30	ATP6V0A2	gene	ATPase, H+ transporting, lysosomal V0 subunit a2
	31	TCTN2	gene	tectonic family member 2
	32	GTF2H3	gene	general transcription factor IIH subunit 3
	33	EIF2B1	gene	eukaryotic translation initiation factor 2B subunit alpha
	34	DDX55	gene	DEAD (Asp-Glu-Ala-Asp) box polypeptide 55
	35	TMED2	gene	transmembrane p24 trafficking protein 2
	36	LOC105606356	lncRNA
	37	RILPL1	gene	Rab interacting lysosomal protein-like 1
	38	SNRNP35	gene	small nuclear ribonucleoprotein, U11/U12 35kDa subunit
	39	RILPL2	gene	Rab interacting lysosomal protein-like 2
	40	KMT5A	gene	lysine (K)-specific methyltransferase 5A
	41	LOC105602864	lncRNA
	42	SBNO1	gene	strawberry notch homolog 1
	43	CDK2AP1	gene	cyclin-dependent kinase 2 associated protein 1
	44	C17H12orf65	gene	chromosome 17 open reading frame, human C12orf65
	45	MPHOSPH9	gene	M-phase phosphoprotein 9
	46	PITPNM2	gene	phosphatidylinositol transfer protein, membrane associated 2
	47	ARL6IP4	gene	ADP ribosylation factor like GTPase 6 interacting protein 4
	48	OGFOD2	gene	2-oxoglutarate and iron-dependent oxygenase domain containing 2
	49	ABCB9	gene	ATP binding cassette subfamily B member 9
	50	VPS37B	gene	vacuolar protein sorting 37 homolog B
	51	HIP1R	gene	huntingtin interacting protein 1 related
	52	CCDC62	gene	coiled-coil domain containing 62
	53	DENR	gene	density-regulated protein
	54	HCAR1	gene	hydroxycarboxylic acid receptor 1
	55	LOC101102014	gene	hydroxycarboxylic acid receptor 2
	56	KNTC1	gene	kinetochore associated 1
	57	RSRC2	gene	arginine/serine-rich coiled-coil 2
	58	ZCCHC8	gene	zinc finger, CCHC domain containing 8
	59	CLIP1	gene	CAP-Gly domain containing linker protein 1
	60	VPS33A	gene	VPS33A, CORVET/HOPS core subunit
	61	LOC105602871	lncRNA
	62	DIABLO	gene	diablo, IAP-binding mitochondrial protein
	63	B3GNT4	gene	UDP-GlcNAc:betaGal
	64	LRRC43	gene	leucine rich repeat containing 43
	65	LOC105602872	lncRNA
	66	MLXIP	gene	MLX interacting protein
	67	BCL7A	gene	B-cell CLL/lymphoma 7A
	68	TRNAG-CCC	gene	tRNA-Gly
	69	WDR66	gene	WD repeat domain 66
	70	PSMD9	gene	proteasome 26S subunit, non-ATPase 9
	71	HPD	gene	4-hydroxyphenylpyruvate dioxygenase
	72	SETD1B	gene	SET domain containing 1B
	73	RHOF	gene	ras homolog family member F (in filopodia)
	74	TMEM120B	gene	transmembrane protein 120B
	75	LOC101123326	pseudo	60S ribosomal protein L6 pseudogene
	76	MORN3	gene	MORN repeat containing 3
	77	ORAI1	gene	ORAI calcium release-activated calcium modulator 1
	78	TRNAE-UUC	gene	tRNA-Glu
	79	KDM2B	gene	lysine (K)-specific demethylase 2B
	80	LOC105602874	lncRNA
	81	RNF34	gene	ring finger protein 34, E3 ubiquitin protein ligase
	82	ANAPC5	gene	anaphase promoting complex subunit 5
	83	LOC105602972	pseudo
	84	CAMKK2	gene	calcium/calmodulin-dependent protein kinase kinase 2, beta
	85	P2RX4	gene	purinergic receptor P2X, ligand gated ion channel, 4
	86	P2RX7	gene	purinergic receptor P2X, ligand gated ion channel, 7
	87	IFT81	gene	intraflagellar transport 81
	88	LOC105602973	pseudo	60S ribosomal protein L9 pseudogene
	89	LOC105602875	lncRNA
	90	ATP2A2	gene	ATPase, Ca++ transporting, cardiac muscle, slow twitch 2
	91	ANAPC7	gene	anaphase promoting complex subunit 7
	92	ARPC3	gene	actin related protein 2/3 complex subunit 3
	93	GPN3	gene	GPN-loop GTPase 3
	94	FAM216A	gene	family with sequence similarity 216 member A
	95	VPS29	gene	VPS29 retromer complex component
	96	RAD9B	gene	RAD9 checkpoint clamp component B
	97	PPTC7	gene	PTC7 protein phosphatase homolog
	98	LOC105602877	lncRNA
	99	TCTN1	gene	tectonic family member 1
	100	HVCN1	gene	hydrogen voltage gated channel 1,
	101	LOC105602878	lncRNA
	102	PPP1CC	gene	protein phosphatase 1, catalytic subunit, gamma isozyme
	103	CCDC63	gene	coiled-coil domain containing 63
	104	MYL2	gene	myosin light chain 2
	105	TRNAW-CCA	gene	tRNA-Trp
	106	CUX2	gene	cut-like homeobox 2
	107	LOC106991704	lncRNA
	108	FAM109A	gene	family with sequence similarity 109 member A
	109	SH2B3	gene	SH2B adaptor protein 3
	110	ATXN2	gene	ataxin 2
	111	LOC106991680	pseudo
	112	LOC106991706	lncRNA
	113	BRAP	gene	BRCA1 associated protein
	114	LOC101105533	gene	acyl-CoA dehydrogenase family member 10-like
	115	LOC105602881	lncRNA
	116	ACAD10	gene	acyl-CoA dehydrogenase family member 10
	117	LOC105602884	lncRNA
	118	LOC106991705	lncRNA
	119	CIT	gene	citron rho-interacting serine/threonine kinase
	120	PRKAB1	gene	protein kinase, AMP-activated, beta 1 non-catalytic subunit
	121	TMEM233	gene	transmembrane protein 233
	122	CCDC60	gene	coiled-coil domain containing 60
	123	HSPB8	gene	heat shock protein family B (small) member 8
	124	SRRM4	gene	serine/arginine repetitive matrix 4
	125	LOC101106547	pseudo
	126	SUDS3	gene	SDS3 homolog, SIN3A corepressor complex component
	127	TAOK3	gene	TAO kinase 3
	128	PEBP1	gene	phosphatidylethanolamine binding protein 1
	129	LOC106991707	lncRNA
	130	LOC101109212	gene	60S ribosomal protein L6
	131	TRNAK-UUU	gene	tRNA-Lys
	132	VSIG10	gene	V-set and immunoglobulin domain containing 10
	133	LOC105602888	lncRNA
	134	WSB2	gene	WD repeat and SOCS box containing 2
	135	RFC5	gene	replication factor C subunit 5
	136	KSR2	gene	kinase suppressor of ras 2
	137	NOS1	gene	nitric oxide synthase 1
	138	FBXO21	gene	F-box protein 21
	139	TESC	gene	tescalcin
	140	LOC106991708	pseudo
	141	FBXW8	gene	F-box and WD repeat domain containing 8
	142	TRNAW-CCA	gene	tRNA-Trp
	143	HRK	gene	harakiri, BCL2 interacting protein
	144	RNFT2	gene	ring finger protein, transmembrane 2
	145	C17H12orf49	gene	chromosome 17 open reading frame, human C12orf49
	146	LOC105602890	lncRNA
	147	LOC105602892	lncRNA
	148	MED13L	gene	mediator complex subunit 13-like
