# Supplementary material for: A Combined Multi-Cohort Approach Reveals Novel and Known Genome-Wide Selection Signatures for Wool Traits in Merino and Merino-Derived Sheep Breeds
Source: Front Genet. 2019 Oct 25;10:1025. doi: 10.3389/fgene.2019.01025 (PMC6824410; doi:10.3389/fgene.2019.01025)
Supplement: Table S10 — Gene content of the region on OAR18 detected as putatively selected by “local ances [file Table_10.xlsx]

## Sheet: Table_S10
	N.	Gene ID	Gene type	Gene name
	1	NPAS3	gene	neuronal PAS domain protein 3
	2	EGLN3	gene	egl-9 family hypoxia-inducible factor 3
	3	TRNAG-GCC	gene	tRNA-Gly
	4	LOC105603182	lncRNA
	5	LOC105603181	lncRNA
	6	LOC105603180	pseudo
	7	EAPP	gene	E2F-associated phosphoprotein
	8	LOC106991742	lncRNA
	9	TRNAY-GUA	gene	tRNA-Tyr
	10	TRNAY-GUA	gene	tRNA-Tyr
	11	SNX6	gene	sorting nexin 6
	12	LOC101103761	pseudo
	13	CFL2	gene	cofilin 2 (muscle)
	14	BAZ1A	gene	bromodomain adjacent to zinc finger domain 1A
	15	LOC101118645	gene	uncharacterized LOC101118645
	16	SRP54	gene	signal recognition particle 54kDa
	17	FAM177A1	gene	family with sequence similarity 177 member A1
	18	PPP2R3C	gene	protein phosphatase 2 regulatory subunit B
	19	KIAA0391	gene	KIAA0391 ortholog
	20	PSMA6	gene	proteasome subunit alpha 6
	21	LOC105603184	lncRNA
	22	NFKBIA	gene	nuclear factor of kappa light polypeptide gene enhancer in B-cells inhibitor, alpha
	23	LOC105603302	pseudo
	24	INSM2	gene	insulinoma-associated 2
	25	RALGAPA1	gene	Ral GTPase activating protein, alpha subunit 1 (catalytic)
	26	LOC105603186	lncRNA
	27	BRMS1L	gene	breast cancer metastasis-suppressor 1-like
	28	LOC101104531	pseudo
	29	LOC101104787	gene	60S ribosomal protein L5
	30	LOC106991743	lncRNA
	31	MBIP	gene	MAP3K12 binding inhibitory protein 1
	32	LOC106991744	pseudo
	33	LOC106991745	lncRNA
	34	NKX2-1	gene	NK2 homeobox 1
	35	LOC101105284	pseudo
	36	PAX9	gene	paired box 9
	37	LOC106991727	gene	collagen alpha-1(I) chain-like
	38	SLC25A21	gene	solute carrier family 25 (mitochondrial oxoadipate carrier), member 21
	39	LOC101105781	pseudo
	40	MIPOL1	gene	mirror-image polydactyly 1
	41	LOC105603192	lncRNA
	42	FOXA1	gene	forkhead box A1
	43	TTC6	gene	tetratricopeptide repeat domain 6
	44	SSTR1	gene	somatostatin receptor 1
	45	LOC105603193	lncRNA
	46	CLEC14A	gene	C-type lectin domain family 14, member A
	47	LOC105603194	lncRNA
	48	TRNAY-GUA	gene	tRNA-Tyr
	49	TRNAW-CCA	gene	tRNA-Trp
	50	SEC23A	gene	Sec23 homolog A, COPII coat complex component
	51	LOC106990560	pseudo
	52	GEMIN2	gene	gem nuclear organelle associated protein 2
	53	TRAPPC6B	gene	trafficking protein particle complex 6B
	54	PNN	gene	pinin, desmosome associated protein
	55	CTAGE5	gene	CTAGE family member 5
	56	LOC101102935	pseudo
	57	FBXO33	gene	F-box protein 33
	58	LOC105603195	lncRNA
	59	TRNAC-GCA	gene	tRNA-Cys
	60	TRNAC-GCA	gene	tRNA-Cys
	61	LOC101103187	gene	E3 ubiquitin-protein ligase Mdm2-like
	62	LOC101103428	pseudo
	63	LOC101107050	pseudo
	64	LOC101103675	pseudo
	65	LOC101107311	pseudo
	66	LOC101107554	pseudo
	67	TRNAC-GCA	gene	tRNA-Cys
	68	LOC105603197	lncRNA
	69	LRFN5	gene	leucine rich repeat and fibronectin type III domain containing 5
	70	LOC101104183	pseudo
