# Supplementary material for: A Combined Multi-Cohort Approach Reveals Novel and Known Genome-Wide Selection Signatures for Wool Traits in Merino and Merino-Derived Sheep Breeds
Source: Front Genet. 2019 Oct 25;10:1025. doi: 10.3389/fgene.2019.01025 (PMC6824410; doi:10.3389/fgene.2019.01025)
Supplement: Table S11 — Quantitative Trait Loci (QTLs) known in sheep and mapped to regions detected in this study as putatively selected via “local ancestry” (A) and “FST-outlier” (B) analysis. QTL ID, QTL accession code at the NCBI Sheep Genome Data Viewer. OAR, sheep chromosome. [file Table_11.xlsx]

## Sheet: Table_S11_A
	Type	QTL ID	Phenotype description	OAR	Position (bp)
	QTL	QTL:14002	Somatic Cell Score	17	47448625-69303209
	QTL	QTL:13683	bone density	17	51180498-66958383
	Association	QTL:138400	Greasy fleece weight	17	49606819-49606859
	Association	QTL:138399	Greasy fleece weight	17	51061367-51061407
	Association	QTL:137097	Teat number	17	51801609-51801649
	QTL	QTL:17219	Meat docosahexaenoic acid content	18	12038572-63092474
	QTL	QTL:12918	Staple length	18	9943363-68604602
	QTL	QTL:12926	Testes weight	18	1895522-63629707
	QTL	QTL:12924	Testes weight	18	1895522-63629707
	QTL	QTL:14325	Carcass fat percentage	18	35128084-47756602
	QTL	QTL:12965	Haemonchus contortus FEC	18	47756602-58992071
	QTL	QTL:13791	Average daily gain	18	47756602-55992215
	QTL	QTL:17208	Meat gadoleic acid content	18	10964106-62018008

## Sheet: Table_S11_B
	Type	QTL ID	Phenotype description	OAR	Position (bp)
	QTL	QTL:14281	internal fat amount	3	42045510-188726319
	QTL	QTL:14014	Staple length	3	1184337-224283230
	QTL	QTL:17220	Meat conjugated linoleic acid content	3	49221453-156721993
	QTL	QTL:14156	Change in eosinophil number	3	127344851-157809600
	QTL	QTL:13905	Milk protein percentage	3	138592862-156054262
	QTL	QTL:17230	Body weight (birth)	3	131842853-167211326
	QTL	QTL:127000	Tail fat deposition	3	154156748-154262370
	QTL	QTL:57739	Milk fat percentage	3	134528475-194352076
	QTL	QTL:12909	Horns	10	12606797-45964265
	Association	QTL:161394	Horn length	10	29415120-29415160
	Association	QTL:161401	Horn circumference	10	29415120-29415160
	Association	QTL:161430	Horn type	10	29415120-29415160
	Association	QTL:161500	Horn type	10	29415120-29415160
	QTL	QTL:127009	Tail fat deposition	10	29238591-29612155
	Association	QTL:161402	Horn circumference	10	29436415-29436455
	Association	QTL:161431	Horn type	10	29436415-29436455
	Association	QTL:161501	Horn type	10	29436415-29436455
	Association	QTL:161395	Horn length	10	29476658-29476698
	Association	QTL:161403	Horn circumference	10	29476658-29476698
	Association	QTL:161432	Horn type	10	29476658-29476698
	Association	QTL:161502	Horn type	10	29476658-29476698
	Association	QTL:161396	Horn length	10	29502647-29502687
	Association	QTL:161404	Horn circumference	10	29502647-29502687
	Association	QTL:161433	Horn type	10	29502647-29502687
	Association	QTL:161503	Horn type	10	29502647-29502687
	QTL	QTL:126989	Tail fat deposition	10	26820350-32294189
	Association	QTL:161504	Horn type	10	29688493-29688533
	Association	QTL:161505	Horn type	10	29713173-29713213
	Association	QTL:161434	Horn type	10	29772271-29772311
	Association	QTL:161506	Horn type	10	29772271-29772311
	QTL	QTL:16016	Somatic Cell Score	10	27213609-45964265
	QTL	QTL:13989	Fecal egg count	10	24227035-86447213
	QTL	QTL:12923	Testes weight	10	28692058-74715742
	QTL	QTL:14292	fat weight in carcass	10	13900918-78598103
	QTL	QTL:14293	Carcass bone percentage	10	13900918-78598103
	QTL	QTL:14294	Carcass fat percentage	10	13900918-78598103
	QTL	QTL:14295	Lean meat yield percentage	10	13900918-78598103
	QTL	QTL:14301	muscle weight in carcass	13	4100389-67044260
	QTL	QTL:95780	Total bone	19	286449-6216575
