# Supplementary material for: A Combined Multi-Cohort Approach Reveals Novel and Known Genome-Wide Selection Signatures for Wool Traits in Merino and Merino-Derived Sheep Breeds
Source: Front Genet. 2019 Oct 25;10:1025. doi: 10.3389/fgene.2019.01025 (PMC6824410; doi:10.3389/fgene.2019.01025)
Supplement: Table S12 — Gene content of the regions on OAR3 (A), OAR10 (B), OAR13 (C) and OAR19 (D) detected as putatively selected by “FST-outlier” analysis. N., sequential number. Gene ID, gene symbol. [file Table_12.xlsx]

## Sheet: Table_S12_A
	N.	Gene ID	Gene type	Gene name
	1	LOC105609945	lncRNA
	2	MSRB3	gene	methionine sulfoxide reductase B3
	3	LOC105609947	lncRNA
	4	LOC105609948	pseudo
	5	LEMD3	gene	LEM domain containing 3

## Sheet: Table_S12_B
	N.	Gene ID	Gene type	Gene name
	1	LOC106991357	lncRNA
	2	LOC101110773	gene	elongation factor 1-alpha 1-like
	3	RXFP2	gene	relaxin/insulin-like family peptide receptor 2
	4	LOC106991379	pseudo

## Sheet: Table_S12_C
	N.	Gene ID	Gene type	Gene name
	1	RALY	gene	RALY heterogeneous nuclear ribonucleoprotein

## Sheet: Table_S12_D
	N.	Gene ID	Gene type	Gene name
	1	VOPP1	gene	vesicular, overexpressed in cancer, prosurvival protein 1
	2	LANCL2	gene	LanC lantibiotic synthetase component C-like 2
