# Supplementary material for: A Combined Multi-Cohort Approach Reveals Novel and Known Genome-Wide Selection Signatures for Wool Traits in Merino and Merino-Derived Sheep Breeds
Source: Front Genet. 2019 Oct 25;10:1025. doi: 10.3389/fgene.2019.01025 (PMC6824410; doi:10.3389/fgene.2019.01025)
Supplement: Table S13 — Results of the gene network analysis. In italics, interactions between genes detected as putatively selected using the same approach (either LAMP or FST-outlier). In bold, interactions between genes detected as putatively selected using different approaches. [file Table_13.xlsx]

## Sheet: gene network analysis
	Gene 1*	Gene 2*	Weight	Network group	Network
	SEC23A	MSRB3	0.0106403	Co-expression	Roth-Zlotnik-2006
	CALU	MSRB3	0.0140034	Co-expression	Roth-Zlotnik-2006
	CALU	SEC23A	0.0248377	Co-expression	Roth-Zlotnik-2006
	SLITRK5	TMEM132B	0.0321495	Co-expression	Roth-Zlotnik-2006
	STRN3	MSRB3	0.0111092	Co-expression	Roth-Zlotnik-2006
	STRN3	SEC23A	0.0258936	Co-expression	Roth-Zlotnik-2006
	STRN3	CALU	0.0211804	Co-expression	Roth-Zlotnik-2006
	YTHDF3	SEC23A	0.0264223	Co-expression	Roth-Zlotnik-2006
	C1orf123	MSRB3	0.0116795	Co-expression	Roth-Zlotnik-2006
	C1orf123	SEC23A	0.0208444	Co-expression	Roth-Zlotnik-2006
	C1orf123	CALU	0.0214515	Co-expression	Roth-Zlotnik-2006
	C1orf123	STRN3	0.020597	Co-expression	Roth-Zlotnik-2006
	SERPINB11	PAX9	0.021996	Co-expression	Roth-Zlotnik-2006
	FUT6	PAX9	0.021176	Co-expression	Roth-Zlotnik-2006
	E2F8	EIF2S2	0.0284552	Co-expression	Roth-Zlotnik-2006
	FEM1C	SEC23A	0.0233866	Co-expression	Roth-Zlotnik-2006
	FEM1C	LEMD3	0.00640548	Co-expression	Roth-Zlotnik-2006
	FEM1C	STRN3	0.0252752	Co-expression	Roth-Zlotnik-2006
	GALNT1	PAX9	0.0231654	Co-expression	Roth-Zlotnik-2006
	KIF5A	TMEM132B	0.0255816	Co-expression	Roth-Zlotnik-2006
	DEFB114	RXFP2	0.0215249	Co-expression	Roth-Zlotnik-2006
	ZNF28	RXFP2	0.0246459	Co-expression	Roth-Zlotnik-2006
	RP1	RXFP2	0.0242869	Co-expression	Roth-Zlotnik-2006
	CELF2	TMEM132B	0.0257639	Co-expression	Roth-Zlotnik-2006
	MIF4GD	RALY	0.0237719	Co-expression	Roth-Zlotnik-2006
	ZKSCAN8	RXFP2	0.023115	Co-expression	Roth-Zlotnik-2006
	ITPRIP	NFKBIA	0.0254392	Co-expression	Roth-Zlotnik-2006
	CEP57L1	RXFP2	0.0218313	Co-expression	Roth-Zlotnik-2006
	MACC1	PAX9	0.0207993	Co-expression	Roth-Zlotnik-2006
	MACC1	SERPINB11	0.0287873	Co-expression	Roth-Zlotnik-2006
	RALY	EIF2S2	0.00659671	Co-expression	Perou-Botstein-2000
	CALU	SEC23A	0.0140608	Co-expression	Perou-Botstein-2000
	RXFP2	PAX9	0.00231534	Genetic interactions	Lin-Smith-2010
	EIF2S2	RXFP2	0.00070314	Genetic interactions	Lin-Smith-2010
	EIF2S2	TMEM132B	0.000516948	Genetic interactions	Lin-Smith-2010
	SEC23A	RXFP2	0.00179588	Genetic interactions	Lin-Smith-2010
	CALU	EIF2S2	0.000868691	Genetic interactions	Lin-Smith-2010
	SLITRK5	PAX9	0.00205517	Genetic interactions	Lin-Smith-2010
	SLITRK5	TMEM132B	0.000605384	Genetic interactions	Lin-Smith-2010
	STRN3	CALU	0.00117913	Genetic interactions	Lin-Smith-2010
	E2F8	TMEM132B	0.000593744	Genetic interactions	Lin-Smith-2010
	GALNT1	RXFP2	0.000536298	Genetic interactions	Lin-Smith-2010
	GALNT1	TMEM132B	0.000394286	Genetic interactions	Lin-Smith-2010
	GALNT1	MSRB3	0.000519828	Genetic interactions	Lin-Smith-2010
	GALNT1	SLITRK5	0.000476036	Genetic interactions	Lin-Smith-2010
	CELF2	TMEM132B	0.000249235	Genetic interactions	Lin-Smith-2010
	CELF2	EIF2S2	0.000256953	Genetic interactions	Lin-Smith-2010
	CELF2	MSRB3	0.000328593	Genetic interactions	Lin-Smith-2010
	CELF2	LEMD3	0.000246523	Genetic interactions	Lin-Smith-2010
	CELF2	STRN3	0.000348778	Genetic interactions	Lin-Smith-2010
	CELF2	GALNT1	0.000195983	Genetic interactions	Lin-Smith-2010
	CELF2	RP1	0.00034714	Genetic interactions	Lin-Smith-2010
	ITPRIP	MSRB3	0.001156	Genetic interactions	Lin-Smith-2010
	ITPRIP	LEMD3	0.000867276	Genetic interactions	Lin-Smith-2010
	ITPRIP	FEM1C	0.00105877	Genetic interactions	Lin-Smith-2010
	ITPRIP	GALNT1	0.000689475	Genetic interactions	Lin-Smith-2010
	MACC1	KIF5A	0.00649103	Genetic interactions	Lin-Smith-2010
	* The analysis was performed using as query genes only the following genes, among those detected in this study as putatively selected: TMEM132B, NFKBIA, SEC23A, PAX9, MSRB3, LEMD3, RXFP2, RALY, EIF2S2. The loci LOC101110521, LOC101110773, LOC101115905, LOC101115905, LOC101120019, LOC105609945, LOC105609947, LOC105609948, LOC106991357, LOC106991379 and LOC106991703 were not used in this analysis a…
